# Supplementary material for: EXO70B1 Modulates Dark-Induced Leaf Senescence in an Age-Dependent Manner Associated with NYE1-Dependent Chlorophyll Catabolism
Source: Plants (Basel). 2026 May 11;15(10):1461. doi: 10.3390/plants15101461 (PMC13210564; doi:10.3390/plants15101461)
Supplement: Supplementary file 1 [file plants-15-01461-s001.zip]

Archive with 7 entries (6 files):
- Supplementary Files/
- Supplementary Files/Figure.S1 patiotemporal expression profile of the Arabidopsis ATEXO70B1 (AT5G58430  EXO70B1) gene visualized by eFP Browser..zip
- Supplementary Files/Figure.S2EXO70B1 negatively regulates dark-induced leaf senescence.zip
- Supplementary Files/Figure.S3 Phenotypes of Col-0, exo70b1-1, and the complementation line B1B1-GFP under natural conditions. .zip
- Supplementary Files/Figure.S4 Partial suppression of spontaneous lesion formation in the exo70b1-1 nye1-1 double mutant.zip
- Supplementary Files/Table 1 List of primers used in this study.zip
- Supplementary Files/Table 2 DESeq2.results.zip
